# Supplementary material for: Fire weather effects on flammability of indigenous and invasive alien plants in coastal fynbos and thicket shrublands (Cape Floristic Region)
Source: PeerJ. 2020 Nov 11;8:e10161. doi: 10.7717/peerj.10161 (PMC7666561; doi:10.7717/peerj.10161)
Supplement: Supplemental Information 5 [file peerj-08-10161-s005.xlsx]

## Sheet: LiveSample_Flammability
SortOrder	Date	VegGroup	Species	Burn intensity	Completeness of burn	Time to ignition	Spontaneous ignition	Fuel moisture	Fuel load
1	20180327	Fyn	PASRIG	570.4	0.75	46	0	47.5729	20.9708
2	20180327	Fyn	ERIDIS	510.8	0.583333	74	0	54.4957	10.921
3	20180327	Fyn	ERICAN	626.3	0.84375	120	1	45.8912	34.6297
4	20180327	Fyn	CLIERI	204.3	0.272727	120	1	49.0659	28.0138
5	20180327	Fyn	CLIILI	453.7	0.511628	120	1	61.8239	16.4157
6	20180327	Fyn	AGAOVA	185.6	0.448276	120	1	46.708	15.4547
7	20180327	Fyn	METMUR	616.4	0.723077	10	0	51.7757	62.6916
8	20180327	Fyn	PHYAXI	229	0.759259	120	1	42.5884	31.0022
9	20180327	Fyn	ASPSPI	208.3	0.384615	120	1	56.99	5.5913
10	20180327	Fyn	LEUEUC	97.8	0.328413	120	1	49.423	137.064
11	20180327	Thi	PTETRI	466.1	0.135135	120	1	52.1969	35.3743
12	20180327	Thi	SEALUC	207	0.621212	70	0	48.9707	67.3586
13	20180327	Thi	TARLIT	598.9	0.375	38	0	49.555	60.534
14	20180327	Thi	DIODIC	171.1	0.38255	120	1	54.2206	68.2113
15	20180327	Thi	OSTMON	203.4	0.232143	120	1	70.9546	32.5309
16	20180327	Thi	SIDINE	355.4	0.246006	120	1	53.9204	144.229
17	20180327	Thi	CASPER	299	0.378641	120	1	51.7	49.749
18	20180327	Thi	GYMBUX	210.6	0.313514	120	1	53.308	86.3802
19	20180327	Thi	SCOZEY	613.4	0.538462	120	1	51.1717	38.0861
20	20180327	Thi	OSYCOM	497.9	0.682927	78	0	50.3261	101.831
21	20180327	IAP	PINPIN	615.5	0.515152	120	1	66.6493	22.0115
22	20180327	IAP	PINRAD	734.4	0.559748	30	1	59.1466	64.957
23	20180327	IAP	CESLAE	361.2	0.552083	120	1	75.583	23.4403
24	20180327	IAP	ACACYC	629	0.584699	75	0	53.2269	85.5949
25	20180327	IAP	ACAMEL	721.4	0.650794	120	1	53.1765	29.4988
26	20180327	IAP	ACASAL	187.7	0.2625	120	1	66.8452	53.0477
27	20180327	IAP	ACAMEA	531.3	0.383178	120	1	50.4014	53.0705
28	20180327	IAP	EUCCAM	669.6	0.474576	120	1	48.511	60.757
29	20180327	IAP	CALVIM	575.4	0.283333	120	1	47.6442	31.4135
30	20180327	IAP	LEPLAE	136.1	0.136364	120	1	48.0698	22.8493
31	20180409	Fyn	PASRIG	492.3	0.506494	25	0	48.704	39.4979
32	20180409	Fyn	ERIDIS	633.9	0.487179	120	0	50.9804	19.1176
33	20180409	Fyn	ERICAN	472.2	0.672727	27	0	52.027	26.3851
34	20180409	Fyn	CLIERI	495.9	0.647059	22	0	56.5152	7.39242
35	20180409	Fyn	CLIILI	450.1	0.746154	120	1	53.5513	60.3834
36	20180409	Fyn	AGAOVA	345	0.30137	120	1	47.1027	38.615
37	20180409	Fyn	METMUR	482.1	0.47619	103	0	44.1828	46.8865
38	20180409	Fyn	PHYAXI	668.2	0.776119	4	0	43.8739	37.6045
39	20180409	Fyn	ASPSPI	665	0.701754	120	1	50.9777	27.9427
40	20180409	Fyn	LEUEUC	419.8	0.198198	120	1	58.279	46.3103
41	20180409	Thi	PTETRI	470	0.448276	120	1	59.9624	69.6653
42	20180409	Thi	SEALUC	716.9	0.597122	53	0	51.8101	66.984
43	20180409	Thi	TARLIT	557.3	0.442623	120	1	48.1186	31.6477
44	20180409	Thi	DIODIC	475.1	0.526882	120	1	55.8039	41.1024
45	20180409	Thi	OSTMON	245	0.434783	120	1	68.9474	35.7105
46	20180409	Thi	SIDINE	340.5	0.258242	120	1	60.2107	72.4164
47	20180409	Thi	CASPER	419	0.288136	120	1	49.0634	120.21
48	20180409	Thi	GYMBUX	198.9	0.288889	120	1	52.7748	63.754
49	20180409	Thi	SCOZEY	243.4	0.155251	120	1	48.2468	113.339
50	20180409	Thi	OSYCOM	249.9	0.383333	120	1	58.0952	50.2857
51	20180409	IAP	PINPIN	728.6	0.329384	120	0	60.2256	167.848
52	20180409	IAP	PINRAD	527.1	0.576577	30	0	62.3371	41.8058
53	20180409	IAP	CESLAE	414.3	0.585106	120	1	80.5773	18.2573
54	20180409	IAP	ACACYC	598.9	0.320442	120	1	52.7849	85.4594
55	20180409	IAP	ACAMEL	595.1	0.654321	23	0	61.5749	31.1243
56	20180409	IAP	ACASAL	175.1	0.456897	120	1	69.6061	35.2569
57	20180409	IAP	ACAMEA	618.7	0.369369	120	0	52.2568	105.99
58	20180409	IAP	EUCCAM	719.7	0.5	22	0	53.9365	42.3784
59	20180409	IAP	CALVIM	526.3	0.367347	27	0	45.9375	26.4906
60	20180409	IAP	LEPLAE	537.1	0.36	120	1	51.8681	24.0659
61	20180508	Fyn	PASRIG	558.5	0.652174	40	0	53.4224	21.4257
62	20180508	Fyn	ERIDIS	646.3	0.681818	52	0	48.4553	45.3593
63	20180508	Fyn	ERICAN	613	0.833333	11	0	48.3668	43.3719
64	20180508	Fyn	CLIERI	440.9	0.4	37	0	56.1358	10.9661
65	20180508	Fyn	CLIILI	689.1	0.694215	73	0	63.1111	44.6356
66	20180508	Fyn	AGAOVA	460.6	0.645161	120	1	47.2403	32.711
67	20180508	Fyn	METMUR	585.2	0.514563	84	1	52.1592	49.276
68	20180508	Fyn	PHYAXI	580.6	0.672131	51	0	47.0345	32.309
69	20180508	Fyn	ASPSPI	574.5	0.540984	32	1	47.6812	31.9145
70	20180508	Fyn	LEUEUC	645.6	0.383648	96	1	58.9275	65.3052
71	20180508	Thi	PTETRI	432.2	0.475352	120	1	61.1729	110.269
72	20180508	Thi	SEALUC	753.8	0.709559	120	0	56.5746	118.117
73	20180508	Thi	TARLIT	539.1	0.677966	120	1	56	51.92
74	20180508	Thi	DIODIC	716.2	0.523529	120	1	69.1066	52.5188
75	20180508	Thi	OSTMON	413.8	0.487179	120	1	67.0702	25.6852
76	20180508	Thi	SIDINE	536.4	0.36747	120	1	49.4084	83.982
77	20180508	Thi	CASPER	674.2	0.684615	120	1	52.0057	62.3926
78	20180508	Thi	GYMBUX	206.4	0.357664	120	1	58.0882	57.4191
79	20180508	Thi	SCOZEY	494.5	0.438202	120	1	50.9452	43.6588
80	20180508	Thi	OSYCOM	665.9	0.538462	120	1	53.9052	89.8849
81	20180508	IAP	PINPIN	697.4	0.768987	63	0	60.7485	124.035
82	20180508	IAP	PINRAD	543.3	0.423077	35	0	66.0364	44.1527
83	20180508	IAP	CESLAE	491.3	0.573427	40	1	78.3257	30.9943
84	20180508	IAP	ACACYC	362.9	0.397059	120	1	54.5302	61.8389
85	20180508	IAP	ACAMEL	664.1	0.650538	65	0	50.5599	91.9587
86	20180508	IAP	ACASAL	579.1	0.560748	120	1	70.2155	31.8695
87	20180508	IAP	ACAMEA	664.6	0.624113	30	0	58.253	58.8633
88	20180508	IAP	EUCCAM	721	0.678049	58	0	55.2431	91.7517
89	20180508	IAP	CALVIM	550	0.393939	120	1	47.084	52.3868
90	20180508	IAP	LEPLAE	328.1	0.45614	120	1	56.087	25.0304
91	20180522	Fyn	PASRIG	474.1	0.692308	24	0	51.8152	12.5281
92	20180522	Fyn	ERIDIS	758.8	0.462687	120	1	45.2922	36.6542
93	20180522	Fyn	ERICAN	651	0.709677	63	0	52.9703	14.5792
94	20180522	Fyn	CLIERI	202.2	0.75	120	1	62.1053	4.54737
95	20180522	Fyn	CLIILI	339.1	0.435897	120	1	59.2701	15.8847
96	20180522	Fyn	AGAOVA	651.3	0.416667	86	1	46.124	38.7907
97	20180522	Fyn	METMUR	538.6	0.676056	51	1	53.8123	32.7933
98	20180522	Fyn	PHYAXI	623.4	0.785714	120	1	45.3226	38.2742
99	20180522	Fyn	ASPSPI	494.5	0.442857	5	1	44.6394	38.7524
100	20180522	Fyn	LEUEUC	540.8	0.532468	58	1	57.7803	32.5092
101	20180522	Thi	PTETRI	552	0.284483	120	1	57.5952	147.569
102	20180522	Thi	SEALUC	556.3	0.429752	120	1	54.6539	54.8687
103	20180522	Thi	TARLIT	730	0.76	32	0	45.5319	68.0851
104	20180522	Thi	DIODIC	473.8	0.5	120	1	57.9262	26.9272
105	20180522	Thi	OSTMON	213.5	0.350318	120	1	76.8519	36.3426
106	20180522	Thi	SIDINE	446	0.405941	120	1	66.5428	67.5836
107	20180522	Thi	CASPER	658.7	0.352518	120	1	49.0983	70.7533
108	20180522	Thi	GYMBUX	342.9	0.458647	120	1	59.658	53.6548
109	20180522	Thi	SCOZEY	526.5	0.387097	120	1	53.357	86.7559
110	20180522	Thi	OSYCOM	492.4	0.507246	120	1	53.1957	64.59
111	20180522	IAP	PINPIN	672.2	0.656977	89	1	61.4127	66.3701
112	20180522	IAP	PINRAD	716	0.648	11	1	59.1398	51.0753
113	20180522	IAP	CESLAE	415.6	0.40566	120	1	76.8817	24.5054
114	20180522	IAP	ACACYC	705.3	0.445455	108	0	46.1362	118.5
115	20180522	IAP	ACAMEL	777.8	0.595238	120	1	55.3763	37.4839
116	20180522	IAP	ACASAL	562.8	0.414634	120	1	66.9675	27.0866
117	20180522	IAP	ACAMEA	644	0.606383	50	1	54.4	42.864
118	20180522	IAP	EUCCAM	769.9	0.655738	42	0	53.0719	57.2523
119	20180522	IAP	CALVIM	670.6	0.424658	120	1	44.9064	40.2183
120	20180522	IAP	LEPLAE	669.5	0.621951	75	1	53.8328	37.8571
121	20180526	Fyn	PASRIG	490.1	0.592593	33	0	53.5316	12.5465
122	20180526	Fyn	ERIDIS	718.8	0.681818	34	1	54.6436	19.9568
123	20180526	Fyn	ERICAN	575.5	0.744681	21	0	60.6322	18.5029
124	20180526	Fyn	CLIERI	407.2	0.142857	120	1	59.2857	2.85
125	20180526	Fyn	CLIILI	547.5	0.75	85	1	66.2437	14.8528
126	20180526	Fyn	AGAOVA	795.1	0.481707	120	1	56.2143	71.8086
127	20180526	Fyn	METMUR	558.4	0.59375	45	0	53.0242	60.129
128	20180526	Fyn	PHYAXI	666.5	0.7	40	0	47.8261	36.5217
129	20180526	Fyn	ASPSPI	603.5	0.0740741	42	1	49.1094	13.7405
130	20180526	Fyn	LEUEUC	498.2	0.357143	120	1	59.7132	28.2008
131	20180526	Thi	PTETRI	557.5	0.422222	120	1	61.3813	52.1353
132	20180526	Thi	SEALUC	751.3	0.521277	81	1	56.634	81.5281
133	20180526	Thi	TARLIT	680.4	0.770492	65	1	48.3619	31.4992
134	20180526	Thi	DIODIC	533.6	0.447368	120	1	65.8333	64.9167
135	20180526	Thi	OSTMON	378.2	0.258621	120	1	80.9392	22.1105
136	20180526	Thi	SIDINE	374.8	0.251185	120	1	68.4112	66.6523
137	20180526	Thi	CASPER	801	0.78	120	1	50.8058	73.7913
138	20180526	Thi	GYMBUX	670.7	0.625	40	1	60.2239	54.0955
139	20180526	Thi	SCOZEY	498.4	0.245714	120	1	53.4643	81.4374
140	20180526	Thi	OSYCOM	439.9	0.380435	74	1	56.347	80.3215
141	20180526	IAP	PINPIN	623.1	0.684647	55	1	62.3932	90.6325
142	20180526	IAP	PINRAD	713	0.759615	14	0	63.8432	37.603
143	20180526	IAP	CESLAE	469.9	0.557252	23	1	77.7949	29.0887
144	20180526	IAP	ACACYC	480.2	0.387755	120	1	51.8947	47.1432
145	20180526	IAP	ACAMEL	636.2	0.553571	120	1	59.7351	45.0967
146	20180526	IAP	ACASAL	491.9	0.589474	120	1	68.0209	30.3802
147	20180526	IAP	ACAMEA	396.6	0.616071	40	1	57.1087	48.0382
148	20180526	IAP	EUCCAM	729.9	0.612903	51	0	57.1429	39.8571
149	20180526	IAP	CALVIM	676.1	0.474576	100	0	47.7486	30.8283
150	20180526	IAP	LEPLAE	758.5	0.497436	120	1	50.9434	95.6604
151	20180607	Fyn	PASRIG	594	0.648148	48	1	51.5748	26.1496
152	20180607	Fyn	ERIDIS	665.5	0.732394	55	0	45.9677	38.3629
153	20180607	Fyn	ERICAN	739.5	0.659091	25	0	56.7594	38.0517
154	20180607	Fyn	CLIERI	482.4	0.555556	49	0	62.9032	6.67742
155	20180607	Fyn	CLIILI	488.3	0.493506	56	0	60.4828	30.4282
156	20180607	Fyn	AGAOVA	611.3	0.626866	40	0	50	33.5
157	20180607	Fyn	METMUR	521.7	0.554217	31	1	53.096	38.9303
158	20180607	Fyn	PHYAXI	711.6	0.765957	56	0	46.0972	25.3343
159	20180607	Fyn	ASPSPI	459.5	0.483871	11	0	68.0628	9.90052
160	20180607	Fyn	LEUEUC	698.8	0.402685	60	1	56.2074	65.251
161	20180607	Thi	PTETRI	611.4	0.302326	120	1	54.8845	116.398
162	20180607	Thi	SEALUC	719.8	0.535354	50	0	55.7068	43.8503
163	20180607	Thi	TARLIT	620.6	0.569231	80	0	55.0926	58.3796
164	20180607	Thi	DIODIC	342	0.40566	120	1	57.4859	45.065
165	20180607	Thi	OSTMON	510.4	0.284091	108	1	67.0141	58.0551
166	20180607	Thi	SIDINE	432.3	0.372197	120	1	69.0043	69.1203
167	20180607	Thi	CASPER	740	0.567568	120	1	52.5515	70.2238
168	20180607	Thi	GYMBUX	593	0.5	120	1	60.1241	70.9791
169	20180607	Thi	SCOZEY	463	0.393939	120	1	51.0995	48.4115
170	20180607	Thi	OSYCOM	517.1	0.337278	120	1	54.387	77.0861
171	20180607	IAP	PINPIN	740.3	0.372449	120	1	61.1066	76.2311
172	20180607	IAP	PINRAD	604.3	0.4875	30	0	58.1509	66.9586
173	20180607	IAP	CESLAE	555.8	0.583333	120	1	78.7443	25.5069
174	20180607	IAP	ACACYC	532.9	0.55102	120	1	70.1468	43.8842
175	20180607	IAP	ACAMEL	678	0.107692	77	0	49.538	98.4009
176	20180607	IAP	ACASAL	509.8	0.428571	120	1	61.2834	51.493
177	20180607	IAP	ACAMEA	666.8	0.632075	47	0	55.5437	47.1237
178	20180607	IAP	EUCCAM	745.5	0.859504	46	0	53.7181	56.0011
179	20180607	IAP	CALVIM	611.7	0.603448	120	1	51.5807	28.0832
180	20180607	IAP	LEPLAE	585.6	0.261194	120	1	50.6912	66.0737
181	20180724	Fyn	PASRIG	705.8	0.677966	40	0	46.3362	31.6616
182	20180724	Fyn	ERIDIS	622.5	0.52381	120	1	38.255	12.9664
183	20180724	Fyn	ERICAN	592.9	0.6	24	0	48.5014	28.3243
184	20180724	Fyn	CLIERI	504.1	0.4375	16	0	67.0455	5.27273
185	20180724	Fyn	CLIILI	555.2	0.660377	120	1	42.3326	30.5637
186	20180724	Fyn	AGAOVA	551.2	0.580247	63	1	43.7607	45.5538
187	20180724	Fyn	METMUR	571.6	0.588235	47	0	51.5759	49.3926
188	20180724	Fyn	PHYAXI	801	0.663717	96	0	35.6037	72.7678
189	20180724	Fyn	ASPSPI	446	0.355556	36	0	46.8599	23.913
190	20180724	Fyn	LEUEUC	622	0.541667	120	1	63.6752	43.5897
191	20180724	Thi	PTETRI	424.7	0.112	120	1	50.4854	123.786
192	20180724	Thi	SEALUC	557.9	0.25	120	1	53.9545	139.978
193	20180724	Thi	TARLIT	654.4	0.564516	120	1	50.1724	61.7862
194	20180724	Thi	DIODIC	377.5	0.141566	120	1	52.1236	158.95
195	20180724	Thi	OSTMON	409	0.15493	120	1	78.0294	31.1982
196	20180724	Thi	SIDINE	582.9	0.147929	120	1	66.2095	57.106
197	20180724	Thi	CASPER	717.8	0.424603	120	1	48.0161	130.999
198	20180724	Thi	GYMBUX	360.7	0.289157	120	1	58.7919	34.2027
199	20180724	Thi	SCOZEY	437.5	0.161111	120	1	46.2236	96.7976
200	20180724	Thi	OSYCOM	424.1	0.390244	120	1	54.2553	112.532
201	20180724	IAP	PINPIN	541.1	0.561497	120	1	60.0621	149.368
202	20180724	IAP	PINRAD	730.6	0.605769	33	0	56.8602	89.7307
203	20180724	IAP	CESLAE	650.2	0.470914	39	1	74.1026	93.4897
204	20180724	IAP	ACACYC	679.7	0.459821	78	0	55.7547	99.1096
205	20180724	IAP	ACAMEL	782.2	0.69	120	1	45.4887	109.023
206	20180724	IAP	ACASAL	450.2	0.285714	120	1	66.7042	44.2835
207	20180724	IAP	ACAMEA	688.7	0.471429	36	0	50	35
208	20180724	IAP	EUCCAM	683.2	0.660517	102	0	52.5707	128.533
209	20180724	IAP	CALVIM	730.2	0.458937	120	1	44.9295	113.996
210	20180724	IAP	LEPLAE	545.7	0.333333	89	1	49.9248	48.0722
211	20180809	Fyn	PASRIG	649.4	0.703704	26	0	55.6322	23.9586
212	20180809	Fyn	ERIDIS	600.1	0.307692	120	0	45.9752	35.1161
213	20180809	Fyn	ERICAN	647.3	0.527778	6	0	54.2857	16.4571
214	20180809	Fyn	CLIERI	458.5	0.36	63	0	54.2969	11.4258
215	20180809	Fyn	CLIILI	612	0.452381	68	0	49.1591	42.7063
216	20180809	Fyn	AGAOVA	573.8	0.370968	84	0	51.3915	60.2746
217	20180809	Fyn	METMUR	714	0.692737	31	0	51.3025	87.1686
218	20180809	Fyn	PHYAXI	719.8	0.655172	63	0	48.3193	29.9748
219	20180809	Fyn	ASPSPI	492.3	0.5	59	1	55.3571	8.03571
220	20180809	Fyn	LEUEUC	710	0.321212	82	1	56.8013	71.2778
221	20180809	Thi	PTETRI	702.7	0.413534	120	1	60.0723	53.1039
222	20180809	Thi	SEALUC	801	0.552448	95	1	54.8559	64.556
223	20180809	Thi	TARLIT	716.6	0.585106	74	0	51.7986	90.6187
224	20180809	Thi	DIODIC	502.2	0.171429	94	1	53.5895	32.4874
225	20180809	Thi	OSTMON	420.1	0.256757	83	1	78.1124	32.3936
226	20180809	Thi	SIDINE	716.4	0.353982	120	1	64.756	79.6514
227	20180809	Thi	CASPER	768.4	0.681034	120	1	48.968	59.1972
228	20180809	Thi	GYMBUX	521.5	0.327103	120	1	61.7733	40.9026
229	20180809	Thi	SCOZEY	487	0.401361	120	1	48.9468	75.0481
230	20180809	Thi	OSYCOM	603.1	0.455752	96	1	51.8152	108.898
231	20180809	IAP	PINPIN	703.8	0.46748	82	0	60.7955	96.4432
232	20180809	IAP	PINRAD	801	0.616071	32	0	52.8951	52.7574
233	20180809	IAP	CESLAE	674.3	0.652174	51	1	70.9257	13.3742
234	20180809	IAP	ACACYC	633.3	0.449275	65	1	62.7834	51.3589
235	20180809	IAP	ACAMEL	768.6	0.76808	50	1	55.0046	180.432
236	20180809	IAP	ACASAL	493.1	0.632184	120	1	62.4577	32.6618
237	20180809	IAP	ACAMEA	679.4	0.615789	26	0	54.2411	86.942
238	20180809	IAP	EUCCAM	801	0.857143	120	1	51.0417	54.8333
239	20180809	IAP	CALVIM	718.6	0.475248	84	0	48.8338	51.6778
240	20180809	IAP	LEPLAE	487.7	0.4625	120	1	50.2508	39.7994
241	20180816	Fyn	PASRIG	659	0.564356	17	0	52.2364	48.2412
242	20180816	Fyn	ERIDIS	608.5	0.8	72	0	40.146	5.9854
243	20180816	Fyn	ERICAN	654.8	0.85	20	0	50.2538	39.797
244	20180816	Fyn	CLIERI	515.8	0.0952381	72	0	49.0421	10.7011
245	20180816	Fyn	CLIILI	558.4	0.423077	47	0	57.2207	11.1226
246	20180816	Fyn	AGAOVA	477	0.21875	40	1	49.9029	32.0621
247	20180816	Fyn	METMUR	662.4	0.787879	74	0	45.7042	53.7529
248	20180816	Fyn	PHYAXI	736.4	0.657143	120	1	43.0925	59.7529
249	20180816	Fyn	ASPSPI	546	0.263158	12	0	50.9804	9.31373
250	20180816	Fyn	LEUEUC	625.3	0.264808	120	1	58.1683	120.057
251	20180816	Thi	PTETRI	756.9	0.526316	120	1	58.9014	39.0437
252	20180816	Thi	SEALUC	774	0.492063	83	1	51.7835	60.7528
253	20180816	Thi	TARLIT	664.2	0.492754	14	0	53.5682	96.1138
254	20180816	Thi	DIODIC	616.4	0.418848	107	0	60.3534	75.725
255	20180816	Thi	OSTMON	336.1	0.263736	120	1	79.5229	18.6342
256	20180816	Thi	SIDINE	691.6	0.469484	120	1	63.9279	76.8337
257	20180816	Thi	CASPER	788.3	0.684783	120	1	48.9437	46.9718
258	20180816	Thi	GYMBUX	506.2	0.493671	74	0	58.9786	32.4069
259	20180816	Thi	SCOZEY	491.7	0.222222	120	1	53.2044	21.058
260	20180816	Thi	OSYCOM	474	0.27907	113	1	51.4671	104.346
261	20180816	IAP	PINPIN	766.5	0.541353	120	1	60.4071	157.975
262	20180816	IAP	PINRAD	737.4	0.690476	16	0	56.2221	91.9336
263	20180816	IAP	CESLAE	488.5	0.258065	85	1	72.4138	8.55172
264	20180816	IAP	ACACYC	770.7	0.569343	91	0	57.8462	57.7508
265	20180816	IAP	ACAMEL	740.3	0.584071	61	1	45.6879	61.3727
266	20180816	IAP	ACASAL	639.4	0.343284	120	1	63.4901	24.4616
267	20180816	IAP	ACAMEA	683.6	0.369863	54	1	56.2975	31.9028
268	20180816	IAP	EUCCAM	801	0.744	62	0	53.7896	57.7631
269	20180816	IAP	CALVIM	737	0.514793	72	0	52.3962	80.4505
270	20180816	IAP	LEPLAE	684.3	0.489627	46	0	48.7603	123.488
271	20180823	Fyn	PASRIG	720.5	0.781609	17	0	50.3856	43.1645
272	20180823	Fyn	ERIDIS	779.2	0.744681	10	0	39.9202	28.2375
273	20180823	Fyn	ERICAN	658	0.703704	29	0	60.9023	21.1128
274	20180823	Fyn	CLIERI	565.3	0.4	99	0	53.3333	7
275	20180823	Fyn	CLIILI	509.2	0.576923	31	1	60.5333	20.5227
276	20180823	Fyn	AGAOVA	360.5	0.441176	30	0	50.6427	16.7815
277	20180823	Fyn	METMUR	699.2	0.583333	24	0	43.0218	54.6991
278	20180823	Fyn	PHYAXI	759.7	0.582609	57	0	39.6307	69.4247
279	20180823	Fyn	ASPSPI	493.4	0.5625	54	0	50.5952	7.90476
280	20180823	Fyn	LEUEUC	765.9	0.45	120	1	60.3286	23.8028
281	20180823	Thi	PTETRI	692.1	0.368132	120	1	59.0996	74.4387
282	20180823	Thi	SEALUC	786.7	0.827751	58	0	55.2632	93.5
283	20180823	Thi	TARLIT	631.7	0.631841	120	1	53.8828	92.6956
284	20180823	Thi	DIODIC	638.5	0.403846	97	1	51.9544	24.9837
285	20180823	Thi	OSTMON	391.9	0.20438	120	1	80.6828	26.4646
286	20180823	Thi	SIDINE	555.7	0.295139	81	1	49.185	146.347
287	20180823	Thi	CASPER	762.3	0.716578	120	1	48.1797	96.904
288	20180823	Thi	GYMBUX	632.2	0.238095	120	1	56.7839	63.5276
289	20180823	Thi	SCOZEY	481.5	0.152174	120	1	48.7539	47.1464
290	20180823	Thi	OSYCOM	791.6	0.55	65	0	51.4756	97.0487
291	20180823	IAP	PINPIN	791.4	0.729508	107	0	51.3458	118.716
292	20180823	IAP	PINRAD	520.9	0.366391	16	0	63.1557	133.745
293	20180823	IAP	CESLAE	637.6	0.475248	53	0	68.6922	31.6209
294	20180823	IAP	ACACYC	654.1	0.471264	100	0	62.0064	33.0544
295	20180823	IAP	ACAMEL	801	0.62234	56	0	53.5552	87.3162
296	20180823	IAP	ACASAL	747.9	0.76	120	1	62.2768	47.154
297	20180823	IAP	ACAMEA	712.8	0.228571	55	0	47.298	55.3371
298	20180823	IAP	EUCCAM	702.9	0.486301	62	0	48.337	75.4279
299	20180823	IAP	CALVIM	637.7	0.698113	115	0	46.13	28.5511
300	20180823	IAP	LEPLAE	638.9	0.487805	120	1	50.9506	40.2205
301	20180828	Fyn	PASRIG	703.7	0.708861	16	0	52.5196	75.019
302	20180828	Fyn	ERIDIS	486.2	0.151515	51	1	44.5483	18.2991
303	20180828	Fyn	ERICAN	545.7	0.744444	19	0	54.1667	41.25
304	20180828	Fyn	CLIERI	511.8	0.380952	120	1	52.4229	9.99119
305	20180828	Fyn	CLIILI	501.6	0.608247	76	0	57.7652	40.9678
306	20180828	Fyn	AGAOVA	758.2	0.598214	67	0	53.1915	52.4255
307	20180828	Fyn	METMUR	644.1	0.478261	12	0	50.0978	80.3425
308	20180828	Fyn	PHYAXI	745.9	0.67	22	0	39.9074	60.0926
309	20180828	Fyn	ASPSPI	560.4	0.694444	12	0	47.8149	18.7866
310	20180828	Fyn	LEUEUC	561.9	0.354037	42	0	60.6876	63.293
311	20180828	Thi	PTETRI	732.9	0.390909	120	1	56.6497	47.6853
312	20180828	Thi	SEALUC	511.7	0.27619	81	1	50.8361	51.6221
313	20180828	Thi	TARLIT	635.5	0.611111	88	1	61.3372	27.8372
314	20180828	Thi	DIODIC	694.9	0.589041	120	1	61.9414	55.5655
315	20180828	Thi	OSTMON	400.6	0.210526	120	1	79.3898	31.3275
316	20180828	Thi	SIDINE	706.6	0.477477	120	1	64.2774	39.6521
317	20180828	Thi	CASPER	788	0.650794	120	1	50.1875	62.7637
318	20180828	Thi	GYMBUX	537.3	0.443299	42	1	59.6291	39.1598
319	20180828	Thi	SCOZEY	476.5	0.152941	120	1	54.7049	38.5008
320	20180828	Thi	OSYCOM	455.7	0.376404	120	1	55.6169	79.002
321	20180828	IAP	PINPIN	668.7	0.64467	91	0	59.7854	79.2229
322	20180828	IAP	PINRAD	782.6	0.43956	35	0	55.2685	81.4113
323	20180828	IAP	CESLAE	653.6	0.619048	68	0	71.4801	17.9675
324	20180828	IAP	ACACYC	658.3	0.752577	120	1	56.8952	41.8117
325	20180828	IAP	ACAMEL	607.4	0.714286	51	0	50.8754	82.5293
326	20180828	IAP	ACASAL	479.6	0.366197	120	1	70.0499	21.2646
327	20180828	IAP	ACAMEA	568.3	0.505051	44	0	53.3879	46.1459
328	20180828	IAP	EUCCAM	714.4	0.653846	120	1	52.0794	24.9187
329	20180828	IAP	CALVIM	527.2	0.35443	87	0	52.1839	37.7747
330	20180828	IAP	LEPLAE	653	0.211009	120	1	49.0814	55.5013
331	20180831	Fyn	PASRIG	643.1	0.604167	25	0	49.2605	48.7099
332	20180831	Fyn	ERIDIS	764.3	0.732143	40	1	42.9412	31.9529
333	20180831	Fyn	ERICAN	679.4	0.738318	4	0	47.0812	56.6231
334	20180831	Fyn	CLIERI	500.2	0.769231	50	0	56.0606	5.71212
335	20180831	Fyn	CLIILI	489.9	0.646154	53	1	55.8011	28.7293
336	20180831	Fyn	AGAOVA	721.3	0.615385	120	1	49.3988	39.4689
337	20180831	Fyn	METMUR	596.2	0.659794	16	0	52.5196	46.056
338	20180831	Fyn	PHYAXI	661.3	0.842593	12	0	42.1795	62.4462
339	20180831	Fyn	ASPSPI	437.4	0.733333	116	0	56.9536	6.45695
340	20180831	Fyn	LEUEUC	506.6	0.460317	39	0	58.396	52.4211
341	20180831	Thi	PTETRI	579.2	0.484615	120	1	57.3754	55.412
342	20180831	Thi	SEALUC	726.1	0.520737	120	1	56.0163	95.4446
343	20180831	Thi	TARLIT	737.2	0.676301	24	0	53.8246	79.8834
344	20180831	Thi	DIODIC	474.5	0.343511	70	1	61.7916	50.053
345	20180831	Thi	OSTMON	237.2	0.292683	120	1	79.1768	34.1501
346	20180831	Thi	SIDINE	631.6	0.394444	120	1	50	90
347	20180831	Thi	CASPER	791.7	0.614286	120	1	47.9651	72.8488
348	20180831	Thi	GYMBUX	448.1	0.398496	94	1	60.4768	52.5659
349	20180831	Thi	SCOZEY	470.9	0.341463	120	1	51.5789	39.7053
350	20180831	Thi	OSYCOM	471.6	0.470339	90	1	52.9055	111.143
351	20180831	IAP	PINPIN	695.1	0.688889	69	1	59.4395	36.5044
352	20180831	IAP	PINRAD	661.6	0.659091	22	0	54.6775	59.8257
353	20180831	IAP	CESLAE	602.7	0.791667	40	1	70.1754	7.15789
354	20180831	IAP	ACACYC	727.3	0.74026	88	0	55.1957	34.4993
355	20180831	IAP	ACAMEL	791.4	0.681529	105	0	48.3245	81.1305
356	20180831	IAP	ACASAL	491.1	0.573171	120	1	65.565	28.2367
357	20180831	IAP	ACAMEA	690.2	0.721649	34	0	54.1889	44.4367
358	20180831	IAP	EUCCAM	746	0.830189	79	0	50.4892	26.2407
359	20180831	IAP	CALVIM	542.1	0.625	107	0	51.9192	26.9253
360	20180831	IAP	LEPLAE	547.7	0.375	38	0	48.9392	28.5941
361	20180904	Fyn	PASRIG	706.9	0.621359	16	0	50.4373	51.0496
362	20180904	Fyn	ERIDIS	708.4	0.76	13	0	45.8248	40.6314
363	20180904	Fyn	ERICAN	573.7	0.474359	12	0	49.7382	39.2042
364	20180904	Fyn	CLIERI	510.8	0.243243	43	0	58.9744	15.1795
365	20180904	Fyn	CLIILI	490.4	0.578947	49	1	58.3333	15.8333
366	20180904	Fyn	AGAOVA	674.7	0.90625	59	1	50.8516	31.455
367	20180904	Fyn	METMUR	526.4	0.666667	14	0	53.0238	43.6879
368	20180904	Fyn	PHYAXI	762.6	0.745763	24	0	36.6751	74.7234
369	20180904	Fyn	ASPSPI	507.4	0.47619	9	0	51.0373	10.2822
370	20180904	Fyn	LEUEUC	723.8	0.534591	47	0	63.6183	57.8469
371	20180904	Thi	PTETRI	515.6	0.5	120	1	57.8794	59.8113
372	20180904	Thi	SEALUC	761.8	0.792969	35	0	52.649	121.219
373	20180904	Thi	TARLIT	612.8	0.54321	34	0	57.1739	34.6891
374	20180904	Thi	DIODIC	615.7	0.578313	104	0	65.5955	28.5558
375	20180904	Thi	OSTMON	502.9	0.4	120	1	81.9292	24.3956
376	20180904	Thi	SIDINE	590.9	0.528205	120	1	63.0811	71.9918
377	20180904	Thi	CASPER	761.4	0.778325	59	0	50.1859	101.123
378	20180904	Thi	GYMBUX	512.7	0.653846	26	0	55.1456	34.9864
379	20180904	Thi	SCOZEY	513.9	0.366667	120	1	52.3684	14.2895
380	20180904	Thi	OSYCOM	751.5	0.681633	55	0	53.4969	113.933
381	20180904	IAP	PINPIN	611.4	0.709677	28	0	60.8273	24.2871
382	20180904	IAP	PINRAD	724.8	0.580153	12	0	72.5303	35.9853
383	20180904	IAP	CESLAE	510.1	0.625	17	0	69.3084	14.732
384	20180904	IAP	ACACYC	649.5	0.869048	57	0	61.9349	63.9494
385	20180904	IAP	ACAMEL	789.7	0.105263	30	0	44.6505	31.5492
386	20180904	IAP	ACASAL	652.2	0.704225	120	1	63.8171	25.6899
387	20180904	IAP	ACAMEA	740.9	0.621762	23	0	49.1746	98.093
388	20180904	IAP	EUCCAM	801	0.772727	27	0	51.0891	32.2812
389	20180904	IAP	CALVIM	726.2	0.386792	44	0	39.5628	64.0634
390	20180904	IAP	LEPLAE	650.6	0.59375	19	0	47.1345	33.8339
391	20180912	Fyn	PASRIG	595.9	0.710145	34	0	52.4444	32.8133
392	20180912	Fyn	ERIDIS	509.3	0.181818	32	0	50.4854	16.3398
393	20180912	Fyn	ERICAN	683.5	0.542857	10	0	45.7036	57.0112
394	20180912	Fyn	CLIERI	514.4	0.277778	44	0	63.4731	6.57485
395	20180912	Fyn	CLIILI	581.1	0.714286	43	0	62.8726	18.1924
396	20180912	Fyn	AGAOVA	500.9	0.625	25	0	48.4932	20.6027
397	20180912	Fyn	METMUR	618.4	0.453237	14	0	54.8019	62.8254
398	20180912	Fyn	PHYAXI	684.1	0.552083	20	0	42.9619	54.7566
399	20180912	Fyn	ASPSPI	527.7	0.40625	10	0	50.3623	15.8841
400	20180912	Fyn	LEUEUC	628.4	0.378378	33	0	59.8579	59.4103
401	20180912	Thi	PTETRI	686.7	0.382353	120	1	57.0328	58.4355
402	20180912	Thi	SEALUC	581.6	0.472081	47	0	51.9008	94.7554
403	20180912	Thi	TARLIT	611.6	0.594118	36	0	56.6219	73.7428
404	20180912	Thi	DIODIC	595.7	0.355263	50	0	60.6491	59.8134
405	20180912	Thi	OSTMON	237.2	0.309645	120	1	83.5456	32.4151
406	20180912	Thi	SIDINE	564.7	0.312925	120	1	66.6667	49
407	20180912	Thi	CASPER	769.1	0.47561	93	0	50.1171	40.904
408	20180912	Thi	GYMBUX	571.4	0.536232	52	0	60.0157	82.7675
409	20180912	Thi	SCOZEY	494.1	0.216216	120	1	57.3099	15.7953
410	20180912	Thi	OSYCOM	614.9	0.425197	64	0	53.8233	58.6444
411	20180912	IAP	PINPIN	682.9	0.714286	49	0	61.6525	61.7394
412	20180912	IAP	PINRAD	801	0.75576	27	0	55.4495	96.6746
413	20180912	IAP	CESLAE	541	0.517241	27	0	81.746	5.29365
414	20180912	IAP	ACACYC	608.4	0.62069	49	0	52.2804	55.3547
415	20180912	IAP	ACAMEL	678.4	0.430693	33	0	49.094	102.83
416	20180912	IAP	ACASAL	623.7	0.578125	67	0	67.3664	20.8855
417	20180912	IAP	ACAMEA	647.1	0.591623	35	0	54.9041	86.1333
418	20180912	IAP	EUCCAM	740.1	0.537634	26	0	52.7847	43.9102
419	20180912	IAP	CALVIM	582.2	0.477612	60	0	44.0678	37.4746
420	20180912	IAP	LEPLAE	566.6	0.557895	37	0	48.7329	48.7037
421	20180917	Fyn	PASRIG	649	0.658537	32	0	54.27	18.7493
422	20180917	Fyn	ERIDIS	609	0.342857	23	0	43.75	19.6875
423	20180917	Fyn	ERICAN	643	0.672	17	0	47.3607	65.7991
424	20180917	Fyn	CLIERI	465	0.863636	49	0	52.9412	10.3529
425	20180917	Fyn	CLIILI	621.6	0.720588	51	0	46.7509	36.2094
426	20180917	Fyn	AGAOVA	556	0.554348	37	0	51.8012	44.3429
427	20180917	Fyn	METMUR	429	0.701149	10	0	51.559	42.1437
428	20180917	Fyn	PHYAXI	697.6	0.760417	14	0	34.5477	62.8342
429	20180917	Fyn	ASPSPI	520.6	0.25	17	0	49.8084	12.046
430	20180917	Fyn	LEUEUC	619.6	0.494118	50	0	61.3077	32.8885
431	20180917	Thi	PTETRI	726	0.598291	90	0	57.7741	98.8085
432	20180917	Thi	SEALUC	693.4	0.85124	32	0	52.0988	57.9605
433	20180917	Thi	TARLIT	677.7	0.649123	27	0	53.8414	105.242
434	20180917	Thi	DIODIC	535.6	0.597403	38	0	61.4747	29.6645
435	20180917	Thi	OSTMON	287.8	0.307692	72	1	80.8537	14.9341
436	20180917	Thi	SIDINE	607	0.661654	102	1	63.0062	49.2018
437	20180917	Thi	CASPER	747.6	0.721739	55	1	48.329	59.4216
438	20180917	Thi	GYMBUX	635.8	0.410714	45	0	53.6007	51.9672
439	20180917	Thi	SCOZEY	461.3	0.272727	69	1	50.3371	27.3146
440	20180917	Thi	OSYCOM	411.2	0.348066	68	1	53.7445	83.7225
441	20180917	IAP	PINPIN	638.4	0.888298	51	0	55.1532	84.312
442	20180917	IAP	PINRAD	666.9	0.735043	12	0	50.5451	57.8622
443	20180917	IAP	CESLAE	430.2	0.35	95	0	66.8142	19.9115
444	20180917	IAP	ACACYC	586	0.586207	49	0	54.1571	79.7666
445	20180917	IAP	ACAMEL	631.6	0.732824	43	0	48.821	67.0445
446	20180917	IAP	ACASAL	664.8	0.680851	120	1	64.9587	32.9388
447	20180917	IAP	ACAMEA	648.1	0.7	20	0	50.7891	39.3687
448	20180917	IAP	EUCCAM	608.5	0.577465	16	0	50.3618	35.2431
449	20180917	IAP	CALVIM	671.5	0.795181	30	0	44.6729	45.9215
450	20180917	IAP	LEPLAE	607.1	0.861111	38	0	48.855	18.4122
451	20180927	Fyn	PASRIG	500.1	0.837838	5	0	53.7433	17.115
452	20180927	Fyn	ERIDIS	631.3	0.75	17	0	44.0828	15.6568
453	20180927	Fyn	ERICAN	545.1	0.470588	11	0	48.3992	17.5443
454	20180927	Fyn	CLIERI	537.7	0.764706	31	0	58.7719	7.00877
455	20180927	Fyn	CLIILI	587.5	0.861111	54	1	51.087	17.6087
456	20180927	Fyn	AGAOVA	607.3	0.623377	103	0	49.7382	38.7016
457	20180927	Fyn	METMUR	578.5	0.647059	4	0	51.7316	41.0281
458	20180927	Fyn	PHYAXI	742	0.88785	14	0	43.6364	60.3091
459	20180927	Fyn	ASPSPI	566.5	0.875	9	0	44.1696	13.3993
460	20180927	Fyn	LEUEUC	577.5	0.611111	54	0	58.5106	37.3404
461	20180927	Thi	PTETRI	660.8	0.742574	58	0	56.9349	43.4957
462	20180927	Thi	SEALUC	667.3	0.666667	32	0	52.4943	69.8333
463	20180927	Thi	TARLIT	616.2	0.801527	24	0	45.7522	71.0646
464	20180927	Thi	DIODIC	519.7	0.831461	93	0	65.4799	30.7229
465	20180927	Thi	OSTMON	454.6	0.553846	78	1	81.5436	11.9966
466	20180927	Thi	SIDINE	589	0.6	120	0	62.9406	55.5891
467	20180927	Thi	CASPER	677.9	0.553719	63	0	51.0358	59.2467
468	20180927	Thi	GYMBUX	413	0.528846	57	0	51.6539	50.2799
469	20180927	Thi	SCOZEY	501	0.174603	120	1	53.7281	29.1513
470	20180927	Thi	OSYCOM	579.6	0.543103	39	0	51.5362	56.218
471	20180927	IAP	PINPIN	671.8	0.596386	27	0	59.8053	66.7232
472	20180927	IAP	PINRAD	595.4	0.894309	13	0	49.1896	62.4968
473	20180927	IAP	CESLAE	707.9	0.727273	34	0	67.7419	14.1935
474	20180927	IAP	ACACYC	736.5	0.888889	31	0	50.6358	26.6566
475	20180927	IAP	ACAMEL	714.6	0.901786	41	0	47.19	118.294
476	20180927	IAP	ACASAL	508.2	0.616438	120	1	62.6703	27.2507
477	20180927	IAP	ACAMEA	708.4	0.825806	19	0	52.0416	74.3355
478	20180927	IAP	EUCCAM	728.9	0.953488	20	0	49.7674	21.6
479	20180927	IAP	CALVIM	517.1	0.689655	27	0	42.5	16.675
480	20180927	IAP	LEPLAE	730.7	0.742574	27	0	46.1146	54.4242
481	20180930	Fyn	PASRIG	538.2	0.677419	4	0	54.0206	14.2536
482	20180930	Fyn	ERIDIS	531.1	0.304348	21	0	42.9134	13.1299
483	20180930	Fyn	ERICAN	519.6	0.537037	12	0	52.9412	25.4118
484	20180930	Fyn	CLIERI	290.4	0.25	23	0	52.7607	11.3374
485	20180930	Fyn	CLIILI	421.1	0.511111	17	0	52.669	21.2989
486	20180930	Fyn	AGAOVA	620.4	0.488372	14	0	50.2362	42.7969
487	20180930	Fyn	METMUR	701.1	0.679144	9	0	56.5217	81.3043
488	20180930	Fyn	PHYAXI	523.5	0.555556	10	0	48.3131	27.9109
489	20180930	Fyn	ASPSPI	506.5	0.0857143	6	0	70.7692	10.2308
490	20180930	Fyn	LEUEUC	526.7	0.546296	15	0	54.6473	48.981
491	20180930	Thi	PTETRI	683.9	0.417266	65	0	56.4626	60.517
492	20180930	Thi	SEALUC	665.4	0.554348	26	0	47.5635	48.2416
493	20180930	Thi	TARLIT	505.1	0.594203	18	0	48.1375	35.7851
494	20180930	Thi	DIODIC	511.4	0.583333	20	0	56.4394	31.3636
495	20180930	Thi	OSTMON	361.6	0.4375	37	1	80.7349	46.2363
496	20180930	Thi	SIDINE	666.3	0.676806	66	0	63.7422	95.3581
497	20180930	Thi	CASPER	695.6	0.528736	49	0	47.8648	45.3577
498	20180930	Thi	GYMBUX	554.3	0.527778	17	0	56.661	31.204
499	20180930	Thi	SCOZEY	469.9	0.272727	120	1	55.9006	19.4037
500	20180930	Thi	OSYCOM	589.6	0.589404	32	0	55.6081	67.0318
501	20180930	IAP	PINPIN	529.4	0.8	30	0	59.7122	40.2878
502	20180930	IAP	PINRAD	639.6	0.6	12	0	53.915	87.5615
503	20180930	IAP	CESLAE	602.5	0.416667	24	0	66	8.16
504	20180930	IAP	ACACYC	557.1	0.685714	38	0	51.8591	50.5479
505	20180930	IAP	ACAMEL	571.7	0.590361	14	0	45.6163	45.1385
506	20180930	IAP	ACASAL	505.5	0.397059	34	0	66	23.12
507	20180930	IAP	ACAMEA	577.6	0.617925	28	0	55.0725	95.2464
508	20180930	IAP	EUCCAM	733	0.571429	28	0	47.026	59.3309
509	20180930	IAP	CALVIM	561	0.391304	26	0	43.5995	12.9721
510	20180930	IAP	LEPLAE	545.4	0.395833	19	0	48.4604	24.739
511	20181004	Fyn	PASRIG	561.5	0.462963	19	0	55.4688	24.0469
512	20181004	Fyn	ERIDIS	674.2	0.672414	9	0	45.6869	31.5016
513	20181004	Fyn	ERICAN	633.2	0.403509	51	0	49.2611	28.9212
514	20181004	Fyn	CLIERI	681.4	0.529412	47	0	55.814	7.51163
515	20181004	Fyn	CLIILI	691.3	0.595238	56	0	58.1349	35.1667
516	20181004	Fyn	AGAOVA	557.3	0.4375	60	0	52.9032	30.1419
517	20181004	Fyn	METMUR	537.5	0.785714	12	0	54.717	25.3585
518	20181004	Fyn	PHYAXI	660.7	0.793103	57	0	43.8721	32.5542
519	20181004	Fyn	ASPSPI	444.9	0.25	18	0	74.2081	3.09502
520	20181004	Fyn	LEUEUC	629.2	0.356522	105	1	58.2921	47.9641
521	20181004	Thi	PTETRI	496.7	0.340909	120	1	55.7491	58.4111
522	20181004	Thi	SEALUC	687.7	0.657143	48	0	51.0535	51.3938
523	20181004	Thi	TARLIT	515.7	0.5	36	0	54.0541	10.1081
524	20181004	Thi	DIODIC	513.9	0.378378	74	0	65.9898	25.1675
525	20181004	Thi	OSTMON	337.8	0.479167	120	1	84.8365	21.8355
526	20181004	Thi	SIDINE	693.7	0.656489	68	0	64.6432	46.3175
527	20181004	Thi	CASPER	704.4	0.569767	116	0	54.5977	39.046
528	20181004	Thi	GYMBUX	489.7	0.44186	33	1	56.6964	18.6205
529	20181004	Thi	SCOZEY	489.9	0.581395	116	1	56.5385	18.6885
530	20181004	Thi	OSYCOM	675.9	0.390533	110	0	58.1712	70.6907
531	20181004	IAP	PINPIN	755.9	0.273684	67	0	62.2771	35.8368
532	20181004	IAP	PINRAD	710.6	0.737968	13	0	48.3745	96.5397
533	20181004	IAP	CESLAE	534.5	0.125	51	0	72.3776	13.2587
534	20181004	IAP	ACACYC	657.1	0.413793	46	0	55.7957	38.4578
536	20181004	IAP	ACASAL	526.1	0.428571	83	1	65.5602	36.1618
537	20181004	IAP	ACAMEA	768.8	0.568627	80	0	52.0742	48.8843
538	20181004	IAP	EUCCAM	801	0.864198	120	1	50.9599	39.7225
539	20181004	IAP	CALVIM	519.1	0.357143	22	0	68.9895	8.68293
540	20181004	IAP	LEPLAE	579.3	0.209677	40	0	52.1614	29.6599
541	20181014	Fyn	PASRIG	485.6	0.0454545	12	0	81.441	4.08297
542	20181014	Fyn	ERIDIS	613.7	0.121951	17	0	48.9691	20.9227
543	20181014	Fyn	ERICAN	523.3	0.548387	14	0	54.1371	28.435
544	20181014	Fyn	CLIERI	549.6	0.533333	41	0	49.6063	15.1181
545	20181014	Fyn	CLIILI	482.8	0.21875	52	0	60.8696	25.0435
546	20181014	Fyn	AGAOVA	474.2	0.372093	69	0	52.4731	20.4366
547	20181014	Fyn	METMUR	499.8	0.153846	17	0	49.7696	26.1198
548	20181014	Fyn	PHYAXI	741.4	0.423913	23	0	44.2942	51.2494
549	20181014	Fyn	ASPSPI	656.9	0.533333	15	0	85.3556	4.39331
550	20181014	Fyn	LEUEUC	440.7	0.192308	31	0	68.0055	16.6371
551	20181014	Thi	PTETRI	780.1	0.507812	55	0	54.7368	57.9368
552	20181014	Thi	SEALUC	722	0.438356	43	0	54.3165	33.3489
553	20181014	Thi	TARLIT	601.8	0.269231	29	0	47.4297	27.3366
554	20181014	Thi	DIODIC	688.9	0.784091	46	0	62.8664	32.6775
555	20181014	Thi	OSTMON	574	0.257812	8	0	67.2619	41.9048
556	20181014	Thi	SIDINE	457.6	0.236842	56	0	58.9744	62.359
557	20181014	Thi	CASPER	801	0.597701	120	1	60.7973	34.1063
558	20181014	Thi	GYMBUX	575.9	0.142857	81	0	60.5327	13.8136
559	20181014	Thi	SCOZEY	481	0.545455	120	1	54.5775	9.99296
560	20181014	Thi	OSYCOM	701.4	0.164384	67	0	56.8687	31.4859
561	20181014	IAP	PINPIN	509.6	0.280992	43	0	66.3366	40.7327
562	20181014	IAP	PINRAD	502.7	0.571429	19	0	56.7911	27.2216
563	20181014	IAP	CESLAE	484.2	0.171875	27	0	83.6207	10.4828
564	20181014	IAP	ACACYC	642.3	0.484211	47	0	57.2935	40.5712
565	20181014	IAP	ACAMEL	666.8	0.2	53	0	51.8424	33.7103
566	20181014	IAP	ACASAL	687.7	0.443182	55	0	62.3306	33.1491
567	20181014	IAP	ACAMEA	579.5	0.6	24	0	52.1909	62.1518
568	20181014	IAP	EUCCAM	645	0.214286	32	0	49.9363	21.0268
569	20181014	IAP	CALVIM	501.9	0.138889	46	0	79.8122	7.26761
570	20181014	IAP	LEPLAE	627.2	0.0217391	16	0	50	23
571	20181023	Fyn	PASRIG	652	0.536585	9	0	42.2517	23.6768
572	20181023	Fyn	ERIDIS	530	0.666667	15	0	46.4602	16.0619
573	20181023	Fyn	ERICAN	706.2	0.867647	12	0	47.7504	35.5298
574	20181023	Fyn	CLIERI	472.8	0.47619	15	0	49.0566	10.6981
575	20181023	Fyn	CLIILI	476.2	0.466667	21	0	55.7662	19.9052
576	20181023	Fyn	AGAOVA	592.9	0.567164	13	0	45.8037	36.3115
577	20181023	Fyn	METMUR	629.5	0.647059	10	0	69.869	15.3668
578	20181023	Fyn	PHYAXI	693.4	0.571429	14	0	44.1711	66.4364
579	20181023	Fyn	ASPSPI	569.8	0.614035	12	0	42.5743	32.7327
580	20181023	Fyn	LEUEUC	497.9	0.75	34	0	64.2857	14.2857
581	20181023	Thi	PTETRI	674.2	0.587719	115	0	56.8243	49.2203
582	20181023	Thi	SEALUC	624.8	0.648352	31	0	48.7403	46.6463
583	20181023	Thi	TARLIT	679.2	0.666667	17	0	45.2555	41.0584
584	20181023	Thi	DIODIC	617.7	0.587302	41	0	64.2045	22.5511
585	20181023	Thi	OSTMON	482.2	0.568807	99	1	86.4494	14.7702
586	20181023	Thi	SIDINE	715	0.635593	48	0	63.035	43.6187
587	20181023	Thi	CASPER	661.5	0.769912	50	0	55.1581	50.6714
588	20181023	Thi	GYMBUX	535.6	0.467391	28	0	63.4078	33.6648
589	20181023	Thi	SCOZEY	490.4	0.666667	65	1	53.3951	12.5833
590	20181023	Thi	OSYCOM	559.9	0.650602	67	0	56.7276	71.8322
591	20181023	IAP	PINPIN	753.3	0.837438	27	0	58.0939	85.0694
592	20181023	IAP	PINRAD	660.7	0.71875	18	0	46.3519	34.3348
593	20181023	IAP	CESLAE	415.1	0.639344	48	0	77.2461	13.8799
594	20181023	IAP	ACACYC	719.2	0.716667	30	0	48.8576	30.6854
595	20181023	IAP	ACAMEL	581.2	0.659091	30	0	48.4258	45.3853
596	20181023	IAP	ACASAL	656.5	0.851064	46	0	62.0087	35.7118
597	20181023	IAP	ACAMEA	572.8	0.705882	24	0	50.346	16.8824
598	20181023	IAP	EUCCAM	688.3	0.8125	35	0	43.4298	36.2049
599	20181023	IAP	CALVIM	554.1	0.617021	21	0	31.2303	32.3218
600	20181023	IAP	LEPLAE	555.3	0.482759	18	0	51.7888	27.9625
601	20181107	Fyn	PASRIG	734.5	0.939189	13	0	52.3592	70.5084
603	20181107	Fyn	ERICAN	599.7	0.746479	12	0	50.7962	34.9347
604	20181107	Fyn	CLIERI	506.7	0.363636	39	0	57.3333	9.38667
605	20181107	Fyn	CLIILI	489.3	0.428571	40	0	68.3871	19.9161
606	20181107	Fyn	AGAOVA	590.1	0.811966	51	0	51.1757	57.1245
607	20181107	Fyn	METMUR	533.6	0.762238	10	0	60.0667	57.1046
608	20181107	Fyn	PHYAXI	788.8	0.855172	17	0	45.6278	78.8397
609	20181107	Fyn	ASPSPI	420.6	0.782609	15	0	41.5094	26.9057
610	20181107	Fyn	LEUEUC	471.7	0.487805	61	0	66.4495	13.7557
611	20181107	Thi	PTETRI	776.1	0.752809	120	1	62.7211	33.1782
612	20181107	Thi	SEALUC	517.3	0.534483	54	0	57.4026	24.7065
613	20181107	Thi	TARLIT	542.6	0.809524	44	0	52.9175	29.662
614	20181107	Thi	DIODIC	624.6	0.849206	120	1	63.4964	45.9946
615	20181107	Thi	OSTMON	445.2	0.546763	120	1	83.2044	23.3459
616	20181107	Thi	SIDINE	543.2	0.577922	120	1	66.1853	52.0746
617	20181107	Thi	CASPER	700.9	0.917647	120	1	52.5203	40.3577
618	20181107	Thi	GYMBUX	437.5	0.864583	67	0	66.1972	32.4507
619	20181107	Thi	SCOZEY	432.8	0.648649	120	1	62.5592	13.8531
620	20181107	Thi	OSYCOM	441.8	0.354545	81	0	53.4188	51.2393
621	20181107	IAP	PINPIN	671.9	0.793814	47	0	60.2108	38.5955
622	20181107	IAP	PINRAD	671.9	0.836538	9	0	60.0707	41.5265
623	20181107	IAP	CESLAE	545.1	0.623529	72	0	79.2531	17.6349
624	20181107	IAP	ACACYC	641.7	0.676768	41	0	58.6134	40.9727
625	20181107	IAP	ACAMEL	661.4	0.796875	32	0	53.7133	29.6235
626	20181107	IAP	ACASAL	675.1	0.75	95	0	64.1509	22.9434
627	20181107	IAP	ACAMEA	546.4	0.761905	28	0	52.6829	29.8098
628	20181107	IAP	EUCCAM	715.4	0.584071	99	0	57.4103	48.1264
629	20181107	IAP	CALVIM	558.3	0.763636	57	0	49.4845	27.7835
630	20181107	IAP	LEPLAE	663.4	0.674419	41	0	50.501	21.2846

## Sheet: Metadata_LiveSample_Flammabilit
Metadata
Title of data set:	LiveSample_Flammability
Data set Owner\s:	Samukelisiwe Msweli
Organisation:	Nelson Mandela University
Student details
Contact person	Samukelisiwe Msweli
Position	Student
Phone	760541001
Email	s214200884@mandela.ac.za or mswelisamthola@gmail.com
Homepage
Address	Nelson Mandela University, SRU Building, Fundi Room, George Campus, 6529
Supervisor details
Contact person	Dr Tineke Kraaij
Position	Lecturer (MSc supervisor)
Phone	448015018
Email	TinekeK@mandela.ac.za
Homepage
Address	Nelson Mandela University, Admin Building, George Campus, 6529
Spatial Coverage
Bounding coordinates: N
Bounding Coordinates: S
Bounding coordinates: W
Bounding coordinates: E
Description
Temporal Coverage
Start Date	2018-03-27
End Date	2019-11-07
Keywords
General Keywords
Rights
Co-authorship requried?	Yes
Acknowledgement required?	Yes
Commercial use acceptable?	Yes
Citation	Yes
IP Rights
Methods
Methods used to generate the data set, and explanation of any terminology used in the spreadsheet
Sampling Description - how were the samples collected	Samples are plant shoots collected from Alien-, fynbos- and thicket plants species. Samples were taken from matured sun-facing plants
Quality Control (was any form of data verification / cleaning? If so briefly describe methods)	All variables were plotted in relation to species replicates, in terms of boxplots, scatterplots. Observed errors were cross checked against original records. Extreme errors were removed.
Sensitive data
Are there any records in the data set that represent sensitive data (e.g. populations threatened if the exact locality is made public)? Please explain which ones and the rationale for considering these as sensitive data. If included, please flag sensitive species records in the data sheet, and describe here how the records can be identified.	N/A
	Description and units
Spreadsheet:	LiveSample_Flammability
Column: B	Sampling day - YYYYMMDD (21 sampling days in total, 30 species, 628 replicates; a few outliers have been removed)
Column: C	vegetation group (Fyn, fynbos; Thi, thicket; and IAP, invasive alien plants)
Column: D	30 species (sample), 10 from each vegetation group
Column: E	maximum temperature reached while burning measured in ℃
Column: F	proportion of biomass burnt
Column: G	time at first flame appearance
Column: H	0 - No blowtorch applied; 1 - blowtorch applied (spontaneous ignition)
Column: I	fuel moisture at 48 hours (used in the analysis) measured in %
Column: J	estimated dry sample mass pre-burn

## Sheet: Paired_LiveandDriedSamples
SortOrder	Species	Live_FWI	Live_BI	Live_COB	Live_TT	Live_FMC	Dried_FWI	Dried_BI	Dried_COB	Dried_TT	Dried_FMC	Change_BI	Change_COB	Change_TT	Change_FMC
1	PASRIG	11.9854	706.9	0.621359	16	50.4373	12.3224	755.2	0.877551	15	25.6757	48.3	0.256192	-1	-24.7616
2	ERIDIS	11.9854	708.4	0.76	13	45.8248	12.3224	506.2	0.823529	10	24.2105	-202.2	0.0635294	-3	-21.6143
3	ERICAN	11.9854	573.7	0.474359	12	49.7382	12.3224	584.8	0.885714	6	32.3404	11.1	0.411355	-6	-17.3978
4	CLIERI	11.9854	510.8	0.243243	43	58.9744	12.3224	531.3	0.75	22	51.7857	20.5	0.506757	-21	-7.18864
5	CLIILI	11.9854	490.4	0.578947	49	58.3333	12.3224	734.6	0.863636	11	26.5957	244.2	0.284689	-38	-31.7376
6	AGAOVA	11.9854	674.7	0.90625	59	50.8516	12.3224	705	0.694444	13	29.5082	30.3	-0.211806	-46	-21.3434
7	METMUR	11.9854	526.4	0.666667	14	53.0238	12.3224	736	0.816327	10	21.8519	209.6	0.14966	-4	-31.1719
8	PHYAXI	11.9854	762.6	0.745763	24	36.6751	12.3224	742.8	0.833333	13	23.1707	-19.8	0.0875706	-11	-13.5044
9	ASPSPI	11.9854	507.4	0.47619	9	51.0373	12.3224	641.8	0.428571	10	19.0722	134.4	-0.047619	1	-31.9652
10	LEUEUC	11.9854	723.8	0.534591	47	63.6183	12.3224	727.8	0.85	14	25	4	0.315409	-33	-38.6183
11	PTETRI	11.9854	515.6	0.5	120	57.8794	12.3224	792.6	0.924051	29	22.8571	277	0.424051	-91	-35.0222
12	SEALUC	11.9854	761.8	0.792969	35	52.649	12.3224	493.5	0.566667	30	24.6269	-268.3	-0.226302	-5	-28.0221
13	TARLIT	11.9854	612.8	0.54321	34	57.1739	12.3224	653.7	0.670588	22	20.7965	40.9	0.127378	-12	-36.3775
14	DIODIC	11.9854	615.7	0.578313	104	65.5955	12.3224	573.4	0.509804	17	39.8374	-42.3	-0.0685093	-87	-25.7581
15	OSTMON	11.9854	502.9	0.4	120	81.9292	12.3224	678	0.8125	53	54.0541	175.1	0.4125	-67	-27.8751
16	SIDINE	11.9854	590.9	0.528205	120	63.0811	12.3224	798	0.833333	35	37.6471	207.1	0.305128	-85	-25.4341
17	CASPER	11.9854	761.4	0.778325	59	50.1859	12.3224	684.8	0.833333	103	19.7133	-76.6	0.0550082	44	-30.4726
18	GYMBUX	11.9854	512.7	0.653846	26	55.1456	12.3224	414.6	0.75	21	28.0952	-98.1	0.0961538	-5	-27.0504
19	SCOZEY	11.9854	513.9	0.366667	120	52.3684	12.3224	479.4	0.4	120	27.0833	-34.5	0.0333333	0	-25.2851
20	OSYCOM	11.9854	751.5	0.681633	55	53.4969	12.3224	801	0.673913	15	21.988	49.5	-0.00771961	-40	-31.5089
21	PINPIN	11.9854	611.4	0.709677	28	60.8273	12.3224	798.1	0.925373	24	31.9101	186.7	0.215696	-4	-28.9171
22	PINRAD	11.9854	724.8	0.580153	12	72.5303	12.3224	653.9	0.76	9	50.5376	-70.9	0.179847	-3	-21.9927
23	CESLAE	11.9854	510.1	0.625	17	69.3084	12.3224	452	0.708333	10	54.6392	-58.1	0.0833333	-7	-14.6692
24	ACACYC	11.9854	649.5	0.869048	57	61.9349	12.3224	619.7	0.702703	22	27.2727	-29.8	-0.166345	-35	-34.6622
25	ACAMEL	11.9854	789.7	0.350877	30	44.6505	12.3224	801	0.770833	12	21.0084	11.3	0.419956	-18	-23.6421
26	ACASAL	11.9854	652.2	0.704225	120	63.8171	12.3224	432	0.647059	25	32.6087	-220.2	-0.0571665	-95	-31.2084
27	ACAMEA	11.9854	740.9	0.621762	23	49.1746	12.3224	621.2	0.775	17	20.8633	-119.7	0.153238	-6	-28.3113
28	EUCCAM	11.9854	801	0.772727	27	51.0891	12.3224	801	0.561224	13	23.0088	0	-0.211503	-14	-28.0803
29	CALVIM	11.9854	726.2	0.386792	44	39.5628	12.3224	707.3	0.772727	15	13.8211	-18.9	0.385935	-29	-25.7417
30	LEPLAE	11.9854	650.6	0.59375	19	47.1345	12.3224	631	0.633333	18	19.8131	-19.6	0.0395833	-1	-27.3214
31	PASRIG	13.5353	490.1	0.592593	33	53.5316	13.0426	801	0.782609	29	23.9234	310.9	0.190016	-4	-29.6082
32	ERIDIS	13.5353	718.8	0.681818	34	54.6436	13.0426	733.8	0.821429	52	12.5	15	0.13961	18	-42.1436
33	ERICAN	13.5353	575.5	0.744681	21	60.6322	13.0426	675.7	0.690476	11	15.534	100.2	-0.0542047	-10	-45.0982
34	CLIERI	13.5353	407.2	0.142857	120	59.2857	13.0426	566.1	0.615385	15	32.1839	158.9	0.472527	-105	-27.1018
35	CLIILI	13.5353	547.5	0.75	85	66.2437	13.0426	642.2	0.590909	11	25.6944	94.7	-0.159091	-74	-40.5492
36	AGAOVA	13.5353	795.1	0.481707	120	56.2143	13.0426	748	0.84127	18	17.7007	-47.1	0.359563	-102	-38.5136
37	METMUR	13.5353	558.4	0.59375	45	53.0242	13.0426	757.3	0.631579	8	29.2683	198.9	0.0378289	-37	-23.7559
38	PHYAXI	13.5353	666.5	0.7	40	47.8261	13.0426	784.5	0.852941	11	18.0124	118	0.152941	-29	-29.8137
39	ASPSPI	13.5353	603.5	0.0740741	42	49.1094	13.0426	651.6	0.647059	11	18.0412	48.1	0.572985	-31	-31.0682
40	LEUEUC	13.5353	498.2	0.357143	120	59.7132	13.0426	801	0.571429	26	16.568	302.8	0.214286	-94	-43.1451
41	PTETRI	13.5353	557.5	0.422222	120	61.3813	13.0426	751.6	0.719101	32	19.0123	194.1	0.296879	-88	-42.3689
42	SEALUC	13.5353	751.3	0.521277	81	56.634	13.0426	715.8	0.575	13	17.6471	-35.5	0.0537234	-68	-38.9869
43	TARLIT	13.5353	680.4	0.770492	65	48.3619	13.0426	622.3	0.857143	43	15.6398	-58.1	0.0866511	-22	-32.7221
44	DIODIC	13.5353	533.6	0.447368	120	65.8333	13.0426	679.6	0.622642	13	15.1376	146	0.175273	-107	-50.6957
45	OSTMON	13.5353	378.2	0.258621	120	80.9392	13.0426	694.8	0.6	34	29.7872	316.6	0.341379	-86	-51.152
46	SIDINE	13.5353	374.8	0.251185	120	68.4112	13.0426	782.2	0.769231	25	28	407.4	0.518046	-95	-40.4112
47	CASPER	13.5353	801	0.78	120	50.8058	13.0426	771.5	0.684932	49	17.9592	-29.5	-0.0950685	-71	-32.8466
48	GYMBUX	13.5353	670.7	0.625	40	60.2239	13.0426	592.8	0.625	19	33.0769	-77.9	0	-21	-27.147
49	SCOZEY	13.5353	498.4	0.245714	120	53.4643	13.0426	509.7	0.176471	120	19.3548	11.3	-0.0692437	0	-34.1095
50	OSYCOM	13.5353	439.9	0.380435	74	56.347	13.0426	801	0.828571	52	15.1899	361.1	0.448137	-22	-41.1572
51	PINPIN	13.5353	623.1	0.684647	55	62.3932	13.0426	673.2	0.6	19	20.7627	50.1	-0.0846473	-36	-41.6305
52	PINRAD	13.5353	713	0.759615	14	63.8432	13.0426	717.9	0.896552	5	22.9358	4.9	0.136936	-9	-40.9075
53	CESLAE	13.5353	469.9	0.557252	23	77.7949	13.0426	746.7	0.714286	13	31.9149	276.8	0.157034	-10	-45.88
54	ACACYC	13.5353	480.2	0.387755	120	51.8947	13.0426	749.9	0.788462	42	16.8317	269.7	0.400706	-78	-35.0631
55	ACAMEL	13.5353	636.2	0.553571	120	59.7351	13.0426	713.4	0.761905	19	16.9043	77.2	0.208333	-101	-42.8308
56	ACASAL	13.5353	491.9	0.589474	120	68.0209	13.0426	721.9	0.310811	21	17.0626	230	-0.278663	-99	-50.9583
57	ACAMEA	13.5353	396.6	0.616071	40	57.1087	13.0426	801	0.472222	11	16.7364	404.4	-0.143849	-29	-40.3723
58	EUCCAM	13.5353	729.9	0.612903	51	57.1429	13.0426	673.4	0.75	10	23.7668	-56.5	0.137097	-41	-33.376
59	CALVIM	13.5353	676.1	0.474576	100	47.7486	13.0426	718.8	0.843137	20	13.2404	42.7	0.368561	-80	-34.5082
60	LEPLAE	13.5353	758.5	0.497436	120	50.9434	13.0426	703.8	0.77193	24	15.2542	-54.7	0.274494	-96	-35.6892
61	PASRIG	14.2231	643.1	0.604167	25	49.2605	13.7941	738.2	0.69697	19	25.6579	95.1	0.092803	-6	-23.6026
62	ERIDIS	14.2231	764.3	0.732143	40	42.9412	13.7941	758	0.786885	12	15.1261	-6.3	0.0547424	-28	-27.8151
63	ERICAN	14.2231	679.4	0.738318	4	47.0812	13.7941	730.8	0.846154	19	25.8929	51.4	0.107836	15	-21.1884
64	CLIERI	14.2231	500.2	0.769231	50	56.0606	13.7941	667.8	0.521739	9	34.6154	167.6	-0.247492	-41	-21.4452
65	CLIILI	14.2231	489.9	0.646154	53	55.8011	13.7941	531.5	0.769231	11	20.1465	41.6	0.123077	-42	-35.6546
66	AGAOVA	14.2231	721.3	0.615385	120	49.3988	13.7941	734.7	0.833333	10	21.4286	13.4	0.217949	-110	-27.9702
67	METMUR	14.2231	596.2	0.659794	16	52.5196	13.7941	666.1	0.627119	15	21.5094	69.9	-0.0326752	-1	-31.0102
68	PHYAXI	14.2231	661.3	0.842593	12	42.1795	13.7941	669.8	0.530612	14	18.7793	8.5	-0.31198	2	-23.4001
69	ASPSPI	14.2231	437.4	0.733333	116	56.9536	13.7941	801	0.804348	18	29.0909	363.6	0.0710145	-98	-27.8627
70	LEUEUC	14.2231	506.6	0.460317	39	58.396	13.7941	696.2	0.848485	10	18.8679	189.6	0.388167	-29	-39.5281
71	PTETRI	14.2231	579.2	0.484615	120	57.3754	13.7941	801	0.818182	18	19.3359	221.8	0.333566	-102	-38.0394
72	SEALUC	14.2231	726.1	0.520737	120	56.0163	13.7941	752.1	0.836957	31	22.4265	26	0.316219	-89	-33.5898
73	TARLIT	14.2231	737.2	0.676301	24	53.8246	13.7941	801	0.87931	18	18.2692	63.8	0.20301	-6	-35.5554
74	DIODIC	14.2231	474.5	0.343511	70	61.7916	13.7941	556.7	0.736842	16	33.6245	82.2	0.393331	-54	-28.1671
75	OSTMON	14.2231	237.2	0.292683	120	79.1768	13.7941	454.2	0.380952	14	39.0411	217	0.0882695	-106	-40.1357
76	SIDINE	14.2231	631.6	0.394444	120	50	13.7941	562.9	0.666667	17	34.9282	-68.7	0.272222	-103	-15.0718
77	CASPER	14.2231	791.7	0.614286	120	47.9651	13.7941	748.8	0.617647	85	16.6065	-42.9	0.00336134	-35	-31.3586
78	GYMBUX	14.2231	448.1	0.398496	94	60.4768	13.7941	755.2	0.594595	120	29.0598	307.1	0.196098	26	-31.417
79	SCOZEY	14.2231	470.9	0.341463	120	51.5789	13.7941	664.6	0.807692	23	23.1788	193.7	0.466229	-97	-28.4001
80	OSYCOM	14.2231	471.6	0.470339	90	52.9055	13.7941	396.5	0.296296	120	16.5354	-75.1	-0.174043	30	-36.3701
81	PINPIN	14.2231	695.1	0.688889	69	59.4395	13.7941	801	0.765957	16	31.9095	105.9	0.0770686	-53	-27.53
82	PINRAD	14.2231	661.6	0.659091	22	54.6775	13.7941	583.4	0.706667	20	25.4286	-78.2	0.0475758	-2	-29.2489
83	CESLAE	14.2231	602.7	0.791667	40	70.1754	13.7941	671	0.703704	13	37.5	68.3	-0.087963	-27	-32.6754
84	ACACYC	14.2231	727.3	0.74026	88	55.1957	13.7941	636.8	0.611111	13	22.5	-90.5	-0.129149	-75	-32.6957
85	ACAMEL	14.2231	791.4	0.681529	105	48.3245	13.7941	777.9	0.803922	20	18.2561	-13.5	0.122393	-85	-30.0684
86	ACASAL	14.2231	491.1	0.573171	120	65.565	13.7941	801	0.85	9	29.4118	309.9	0.276829	-111	-36.1532
87	ACAMEA	14.2231	690.2	0.721649	34	54.1889	13.7941	763.3	0.78125	15	24.1706	73.1	0.0596005	-19	-30.0183
88	EUCCAM	14.2231	746	0.830189	79	50.4892	13.7941	729.8	0.8	10	21.9048	-16.2	-0.0301887	-69	-28.5845
89	CALVIM	14.2231	542.1	0.625	107	51.9192	13.7941	801	0.784615	14	12.8492	258.9	0.159615	-93	-39.07
90	LEPLAE	14.2231	547.7	0.375	38	48.9392	13.7941	629.9	0.818182	13	20	82.2	0.443182	-25	-28.9392
91	PASRIG	16.8261	492.3	0.506494	25	48.704	16.8202	624.5	0.65625	9	42.5056	132.2	0.149756	-16	-6.19844
92	ERIDIS	16.8261	633.9	0.487179	120	50.9804	16.8202	562.7	0.25	20	16.3399	-71.2	-0.237179	-100	-34.6405
93	ERICAN	16.8261	472.2	0.672727	27	52.027	16.8202	557.5	0.589744	8	19.7183	85.3	-0.0829837	-19	-32.3087
94	CLIERI	16.8261	495.9	0.647059	22	56.5152	16.8202	478.1	0.636364	14	32.7731	-17.8	-0.0106952	-8	-23.742
95	CLIILI	16.8261	450.1	0.746154	120	53.5513	16.8202	500.1	0.125	9	22.5296	50	-0.621154	-111	-31.0216
96	AGAOVA	16.8261	345	0.30137	120	47.1027	16.8202	801	0.631579	23	21.3115	456	0.330209	-97	-25.7912
97	METMUR	16.8261	482.1	0.47619	103	44.1828	16.8202	789.7	0.552632	10	15.6522	307.6	0.0764411	-93	-28.5306
98	PHYAXI	16.8261	668.2	0.776119	4	43.8739	16.8202	801	0.8	8	17.0306	132.8	0.0238806	4	-26.8433
99	ASPSPI	16.8261	665	0.701754	120	50.9777	16.8202	458.9	0.315789	13	23.348	-206.1	-0.385965	-107	-27.6296
100	LEUEUC	16.8261	419.8	0.198198	120	58.279	16.8202	617.5	0.321429	16	25.2809	197.7	0.12323	-104	-32.9981
101	PTETRI	16.8261	470	0.448276	120	59.9624	16.8202	801	0.541353	33	47.5602	331	0.0930775	-87	-12.4022
102	SEALUC	16.8261	716.9	0.597122	53	51.8101	16.8202	670.9	0.553191	15	18.8264	-46	-0.0439308	-38	-32.9837
103	TARLIT	16.8261	557.3	0.442623	120	48.1186	16.8202	642.9	0.590909	15	16.7785	85.6	0.148286	-105	-31.34
104	DIODIC	16.8261	475.1	0.526882	120	55.8039	16.8202	750.7	0.595745	11	24.9351	275.6	0.068863	-109	-30.8688
105	OSTMON	16.8261	245	0.434783	120	68.9474	16.8202	403.6	0.767442	32	66.5563	158.6	0.332659	-88	-2.39108
106	SIDINE	16.8261	340.5	0.258242	120	60.2107	16.8202	550.1	0.304348	16	35.4756	209.6	0.0461061	-104	-24.7352
107	CASPER	16.8261	419	0.288136	120	49.0634	16.8202	762.3	0.744681	11	17.2211	343.3	0.456545	-109	-31.8423
108	GYMBUX	16.8261	198.9	0.288889	120	52.7748	16.8202	576	0.619048	16	27.551	377.1	0.330159	-104	-25.2238
109	SCOZEY	16.8261	243.4	0.155251	120	48.2468	16.8202	542.6	0.357143	120	23.8095	299.2	0.201892	0	-24.4373
110	OSYCOM	16.8261	249.9	0.383333	120	58.0952	16.8202	742.4	0.811594	15	16.044	492.5	0.428261	-105	-42.0513
111	PINPIN	16.8261	728.6	0.329384	120	60.2256	16.8202	748	0.724138	19	59.3985	19.4	0.394754	-101	-0.827138
112	PINRAD	16.8261	527.1	0.576577	30	62.3371	16.8202	690.4	0.714286	10	42.029	163.3	0.137709	-20	-20.3081
113	CESLAE	16.8261	414.3	0.585106	120	80.5773	16.8202	539.7	0.52	11	38.674	125.4	-0.0651064	-109	-41.9033
114	ACACYC	16.8261	598.9	0.320442	120	52.7849	16.8202	576.2	0.705882	23	24.6246	-22.7	0.38544	-97	-28.1603
115	ACAMEL	16.8261	595.1	0.654321	23	61.5749	16.8202	753.5	0.52439	13	19.4805	158.4	-0.129931	-10	-42.0944
116	ACASAL	16.8261	175.1	0.456897	120	69.6061	16.8202	621.2	0.381579	29	22.9592	446.1	-0.0753176	-91	-46.647
117	ACAMEA	16.8261	618.7	0.369369	120	52.2568	16.8202	591	0.547619	11	19.1136	-27.7	0.17825	-109	-33.1432
118	EUCCAM	16.8261	719.7	0.5	22	53.9365	16.8202	726.6	0.8125	10	29.2035	6.9	0.3125	-12	-24.733
119	CALVIM	16.8261	526.3	0.367347	27	45.9375	16.8202	801	0.454545	14	12.4197	274.7	0.0871985	-13	-33.5178
120	LEPLAE	16.8261	537.1	0.36	120	51.8681	16.8202	653	0.743243	29	23.4286	115.9	0.383243	-91	-28.4396
121	PASRIG	17.7474	561.5	0.462963	19	55.4688	16.9996	782.8	0.675	8	14.5263	221.3	0.212037	-11	-40.9424
122	ERIDIS	17.7474	674.2	0.672414	9	45.6869	16.9996	760.3	0.590909	54	14.8876	86.1	-0.0815047	45	-30.7993
123	ERICAN	17.7474	633.2	0.403509	51	49.2611	16.9996	788.5	0.583333	8	19.8276	155.3	0.179825	-43	-29.4335
124	CLIERI	17.7474	681.4	0.529412	47	55.814	16.9996	561	0.571429	14	36.4486	-120.4	0.0420168	-33	-19.3654
125	CLIILI	17.7474	691.3	0.595238	56	58.1349	16.9996	777.3	0.518519	19	25.7669	86	-0.0767196	-37	-32.368
127	METMUR	17.7474	660.7	0.793103	12	54.717	16.9996	787.2	0.548387	11	17.8571	126.5	-0.244716	-1	-36.8598
128	PHYAXI	17.7474	444.9	0.25	57	43.8721	16.9996	773.2	0.421053	35	17.7057	328.3	0.171053	-22	-26.1664
129	ASPSPI	17.7474	629.2	0.356522	18	74.2081	16.9996	707.4	0.333333	18	32.9114	78.2	-0.0231884	0	-41.2968
130	LEUEUC	17.7474	496.7	0.340909	105	58.2921	16.9996	745.6	0.617647	14	22.3214	248.9	0.276738	-91	-35.9707
131	PTETRI	17.7474	687.7	0.657143	120	55.7491	16.9996	775.4	0.804348	32	38.648	87.7	0.147205	-88	-17.1012
132	SEALUC	17.7474	515.7	0.5	48	51.0535	16.9996	567.9	0.461538	14	28.1407	52.2	-0.0384615	-34	-22.9128
133	TARLIT	17.7474	513.9	0.378378	36	54.0541	16.9996	736.4	0.460938	23	14.6912	222.5	0.0825591	-13	-39.3629
134	DIODIC	17.7474	337.8	0.479167	74	65.9898	16.9996	724.8	0.4375	25	31.2183	387	-0.0416667	-49	-34.7716
135	OSTMON	17.7474	693.7	0.656489	120	84.8365	16.9996	529.6	0.722222	40	59.3923	-164.1	0.0657337	-80	-25.4442
136	SIDINE	17.7474	704.4	0.569767	68	64.6432	16.9996	731.2	0.657895	35	37.3626	26.8	0.0881273	-33	-27.2805
137	CASPER	17.7474	489.7	0.44186	116	54.5977	16.9996	777.1	0.347826	28	20.5063	287.4	-0.0940344	-88	-34.0914
138	GYMBUX	17.7474	489.9	0.581395	33	56.6964	16.9996	461.6	0.208333	57	35.1064	-28.3	-0.373062	24	-21.59
139	SCOZEY	17.7474	675.9	0.390533	116	56.5385	16.9996	466.3	0.148148	48	40.2367	-209.6	-0.242384	-68	-16.3018
140	OSYCOM	17.7474	755.9	0.273684	110	58.1712	16.9996	752.2	0.336957	41	15.8172	-3.7	0.0632723	-69	-42.354
141	PINPIN	17.7474	710.6	0.737968	67	62.2771	16.9996	601.8	0.472603	24	61.2849	-108.8	-0.265365	-43	-0.992223
142	PINRAD	17.7474	534.5	0.125	13	48.3745	16.9996	664.6	0.646018	12	52.648	130.1	0.521018	-1	4.27346
143	CESLAE	17.7474	657.1	0.413793	51	72.3776	16.9996	544.2	0.46	18	54.5741	-112.9	0.0462069	-33	-17.8035
144	ACACYC	17.7474	526.1	0.428571	46	55.7957	16.9996	772.5	0.480769	19	21.164	246.4	0.0521978	-27	-34.6317
146	ACASAL	17.7474	526.1	0.428571	83	65.5602	16.9996	801	0.583333	110	16.4969	274.9	0.154762	27	-49.0632
147	ACAMEA	17.7474	768.8	0.568627	80	52.0742	16.9996	765.4	0.792453	15	18.5053	-3.4	0.223825	-65	-33.5689
148	EUCCAM	17.7474	801	0.864198	120	50.9599	16.9996	800	0.816901	15	20.7585	-1	-0.0472961	-105	-30.2014
149	CALVIM	17.7474	519.1	0.357143	22	68.9895	16.9996	741.5	0.252747	22	15.4839	222.4	-0.104396	0	-53.5057
150	LEPLAE	17.7474	579.3	0.209677	40	52.1614	16.9996	707	0.653061	36	25.5937	127.7	0.443384	-4	-26.5677

## Sheet: Metadata_paired_liveanddried
	Description and units
Spreadsheet:	Paired_LiveandDriedSamples
Column: B	Species
Column: C	fire weather recorded on live sample collection
Column: D	burn intensity opf live samples
Column: E	completeness of burn of live samples
Column: F	time to ignition of live samples
Column: G	fuel moisture of live samples
Column: H	fire weather recorded on dried sample collection
Column: I	burn intensity of dried samples
Column: J	completeness of burn of dried samples
Column: K	time to ignition of dried samples
Column: L	fuel moisture of dried samples

## Sheet: FDIs
Station	Sampling_days	FWI
FPA_Furntech	2018-03-27	5.97442
	2018-04-09	16.8261
	2018-05-08	20.5371
	2018-05-22	24.7881
	2018-05-26	13.5353
	2018-06-07	20.642
	2018-07-24	19.3313
	2018-08-09	17.9138
	2018-08-16	15.5238
	2018-08-23	17.8949
	2018-08-28	25.2303
	2018-08-31	14.2231
	2018-09-04	11.9854
	2018-09-12	21.5359
	2018-09-17	14.3782
	2018-09-27	17.8739
	2018-09-30	31.2573
	2018-10-04	17.7474
	2018-10-14	16.4015
	2018-10-23	59.814
	2018-11-07	22.2082
	2019-02-07	16.9996
	2019-03-06	16.8202
	2019-03-12	12.3224
	2019-03-16	13.7941
	2019-03-23	13.0426
GRJ Airport	2018-03-27	18.8268
	2018-04-09	5.18341
	2018-05-08	32.4394
	2018-05-22	32.3409
	2018-05-26	9.4868
	2018-06-07	19.4982
	2018-07-24	24.9556
	2018-08-09	1.12592
	2018-08-16	6.99898
	2018-08-23	7.9836
	2018-08-28	23.7752
	2018-08-31	17.38
	2018-09-04	6.20263
	2018-09-12	12.7484
	2018-09-17	28.5501
	2018-09-27	3.93468
	2018-09-30	49.4497
	2018-10-04	8.01042
	2018-10-14	2.05102
	2018-10-23	44.6697
	2018-11-07	11.6932
AWS_NorthCampus	2018-03-27
	2018-04-09
	2018-05-08
	2018-05-22
	2018-05-26
	2018-06-07
	2018-07-24
	2018-08-09
	2018-08-16
	2018-08-23
	2018-08-28
	2018-08-31
	2018-09-04
	2018-09-12
	2018-09-17
	2018-09-27
	2018-09-30
	2018-10-04
	2018-10-14
	2018-10-23
	2018-11-07
